# Supplementary material for: Aurora B SUMOylation Is Restricted to Centromeres in Early Mitosis and Requires RANBP2
Source: Cells. 2023 Jan 19;12(3):372. doi: 10.3390/cells12030372 (PMC9913629; doi:10.3390/cells12030372)
Supplement: Supplementary file 1 [file cells-12-00372-s001.zip]

Archive with 1 entries (1 files):
- cells-2130576-supplementary.pdf
